# Supplementary material for: Estimating Dengue Transmission Intensity in China Using Catalytic Models Based on Serological Data
Source: Trop Med Infect Dis. 2023 Feb 14;8(2):116. doi: 10.3390/tropicalmed8020116 (PMC9967418; doi:10.3390/tropicalmed8020116)
Supplement: Supplementary file 1 [file tropicalmed-08-00116-s001.zip]

Archive with 2 entries (2 files):
- SupplementaryS1.xlsx
- SupplementaryS2.pdf
