# Supplementary material for: Estimating Dengue Transmission Intensity in China Using Catalytic Models Based on Serological Data
Source: Trop Med Infect Dis. 2023 Feb 14;8(2):116. doi: 10.3390/tropicalmed8020116 (PMC9967418; doi:10.3390/tropicalmed8020116)
Supplement: Supplementary file 1 [file tropicalmed-08-00116-s001.zip › SupplementaryS1.xlsx]

## Sheet: Introduction
Supplementary Material
Estimating Dengue Transmission Intensity in China Using Catalytic Models Based on Serological Data
S1: Age-stratified serological data from 23 studies.

## Sheet: 1.Huang Y et al.
1. Huang Y H, Liang J H, Lin Z Y. [Survey of dengue anti-antibody level in population after dengue fever epidemic in Guangzhou]. Guangzhou Medical Journal. 1983(02):20-25.
Survey year：1981
Survey region：Guangzhou city, Guangdong Province
Sample population：Healthy people in the old epidemic area in March 1981
Age group	Number of positives	Number of negatives	Number of samples	Positive rate (%)
5~9	11	6	17	64.7059
10~14	18	24	42	42.8571
15~19	5	7	12	41.6667
20~29	31	36	67	46.2687
30~39	2	9	11	18.1818
40~49	13	4	17	76.4706
50~	6	2	8	75
Total	86	88	174	49.4253
China's 6th Census Data (2010)-Gunagzhou
Age group	MiddleAge	Population
0	0	98010
1~4	2.5	408809
5~9	7	431741
10~14	12	517792
15~19	17	970448
20~24	22	1862543
25~29	27	1468606
30~34	32	1219507
35~39	37	1280423
40~44	42	1098042
45~49	47	903638
50~54	52	636571
55~59	57	568635
60~64	62	389653
65~69	67	257809
70~74	72	233087
75~79	77	183531
80~84	82	107027
85~89	87	47154
90~94	92	14663
95~99	97	3864
>100	102	395
Total		12701948

## Sheet: 2.Li Z et al.
2. Li Z H, Zhang J P, Ma H B. [Surveillance of Dengue Fever Antibody Levels in People in Zhuhai Port Area]. Chinese Journal of Frontier Health and Quarantine. 1999(03):141-143. DOI: 10.16408/j.1004-9770.1999.03.003.
Survey year：1998
Survey region：Zhuhai City, Guangdong Province
Sample population：Zhuhai urban, suburban, rural population and entry-exit personnel
Age group	Number of positives	Number of negatives	Number of samples	Positive rate (%)
0~9	0	43	43	0
10~19	0	45	45	0
20~29	2	87	89	2.24719
30~39	2	64	66	3.0303
40~49	0	51	51	0
50~59	0	47	47	0
60~	0	33	33	0
Total	4	370	374	1.06952
China's 6th Census Data (2010)-Zhuhai
Age group	MiddleAge	Population
0	0	11309
1~4	2.5	59122
5~9	7	63437
10~14	12	78102
15~19	17	131881
20~24	22	218385
25~29	27	166699
30~34	32	146270
35~39	37	168381
40~44	42	152251
45~49	47	115919
50~54	52	69888
55~59	57	61115
60~64	62	41559
65~69	67	26282
70~74	72	22141
75~79	77	15474
80~84	82	8694
>85	87	5621
Total		1562530

## Sheet: 3.Yang Z et al.
3. Yang Z, Zhu H R, Lin G Q, Zeng W D, Tu C N, Ye L Q, et al. [Analysis of dengue antibody levels and related factors in different populations]. Modern Preventive Medicine. 2002(05):694-695. DOI: 10.3969/j.issn.1003-8507.2002.05.066.
Survey year：2001
Survey region：Zhuhai City, Guangdong Province
Sample population：Zhuhai port area, urban area, rural population and export to Australia labor and port entry-exit personnel.
Age group	Number of positives	Number of negatives	Number of samples	Positive rate (%)
10~19	5	82	87	5.74713
20~29	15	176	191	7.8534
30~39	16	121	137	11.6788
40~49	8	72	80	10
50~	7	56	63	11.1111
Total	51	507	558	9.13978
China's 6th Census Data (2010)-Zhuzhai
Age group	MiddleAge	Population
0	0	11309
1~4	2.5	59122
5~9	7	63437
10~14	12	78102
15~19	17	131881
20~24	22	218385
25~29	27	166699
30~34	32	146270
35~39	37	168381
40~44	42	152251
45~49	47	115919
50~54	52	69888
55~59	57	61115
60~64	62	41559
65~69	67	26282
70~74	72	22141
75~79	77	15474
80~84	82	8694
>85	87	5621
Total		1562530

## Sheet: 4.Zheng X et al.
4. Zheng X Y, Wu Y, Zhang M C, He A, Li Z Y, Qu Z Y, et al. [Sero-epidemiological Investigation of Dengue Fever in Guangzhou]. Journal of Tropical Medicine. 2009,9(12):1397-1399+1404.
Survey year：2008
Survey region：Huangpu District, Guangzhou City, Guangdong Province
Sample population：Permanent residents of the dengue fever epidemic area (Yuzhu Street) in Huangpu District, Guangzhou, and non-epidemic residents were those without clinical symptoms in other blocks except Yuzhu Street in Huangpu District.
Age group	Number of positives	Number of negatives	Number of samples	Positive rate (%)
0~20	1	30	31	3.22581
21~30	1	28	29	3.44828
31~40	3	38	41	7.31707
41~50	10	46	56	17.8571
51~60	13	52	65	20
61~70	13	35	48	27.0833
71~	14	40	54	25.9259
Total	55	269	324	16.9753
China's 6th Census Data (2010)-Huangpu District
Age group	MiddleAge	Population
0	0	3114
1~4	2.5	17432
5~9	7	17483
10~14	12	17094
15~19	17	26579
20~24	22	68132
25~29	27	62292
30~34	32	50570
35~39	37	53518
40~44	42	43156
45~49	47	30691
50~54	52	18071
55~59	57	15398
60~64	62	11872
65~69	67	8125
70~74	72	6895
75~79	77	4008
80~84	82	2122
>85	87	1378
Total		457930

## Sheet: 5.Cao Y et al.
5. Cao Y M, Jiang L Y, Xu Y, Jing Q L, Cao Q, Di B, et al. [Monitoring and analysis of dengue fever serum antibody levels in Guangzhou from 2011 to 2013]. South China Journal of Preventive Medicine. 2015,41(04):364-366. DOI：10.13217/j.scjpm.2015.0364.
Survey year：2011-2013
Survey region：Guangzhou city, Guangdong Province
Sample population：The CDC of 12 districts (county-level cities) in Guangzhou randomly selected 1-2 towns (subdistricts) in the early (March-April) and late (November-December) of the dengue fever epidemic season each year to carry out serum antibody level monitoring of healthy people by age group once.
2011						2012						2013
Age group	Number of positives	Number of negatives	Number of samples	Positive rate (%)		Age group	Number of positives	Number of negatives	Number of samples	Positive rate (%)		Age group	Number of positives	Number of negatives	Number of samples	Positive rate (%)
0~9	20	734	754	2.65252		0~9	17	154	171	9.94152		0~9	6	186	192	3.125
10~19	17	276	293	5.80205		10~19	17	137	154	11.039		10~19	14	161	175	8
20~29	36	235	271	13.2841		20~29	27	170	197	13.7056		20~29	15	180	195	7.69231
30~39	24	189	213	11.2676		30~39	25	182	207	12.0773		30~39	22	149	171	12.8655
40~49	25	179	204	12.2549		40~49	30	143	173	17.341		40~49	20	170	190	10.5263
50~59	37	133	170	21.7647		50~59	27	123	150	18		50~59	13	145	158	8.22785
60~	41	129	170	24.1176		60~	49	100	149	32.8859		60~	34	120	154	22.0779
Total	200	1875	2075	9.63855		Total	192	1009	1201	15.9867		Total	124	1111	1235	10.0405
China's 6th Census Data (2010)-Guangzhou
Age group	MiddleAge	Population
0	0	98010
1~4	2.5	408809
5~9	7	431741
10~14	12	517792
15~19	17	970448
20~24	22	1862543
25~29	27	1468606
30~34	32	1219507
35~39	37	1280423
40~44	42	1098042
45~49	47	903638
50~54	52	636571
55~59	57	568635
60~64	62	389653
65~69	67	257809
70~74	72	233087
75~79	77	183531
80~84	82	107027
85~89	87	47154
90~94	92	14663
95~99	97	3864
>100	102	395
Total		12701948

## Sheet: 6.Li S et al.
6. Li S J, Liao Q, Liang Y M, Chen J Y, You R R, Xiong H P, et al. [Study on the risk of dengue virus transmission by blood transfusion in Guangzhou area]. Guangdong Medical Journal. 2017,38(07):1064-1067. DOI: 10.3969/j.issn.1001-9448.2017.07.025.
Survey year：2014
Survey region：Guangzhou city, Guangdong Province
Sample population：By random sampling method, 4000 unpaid blood donors were randomly selected from 146,787 blood donors who donated blood in Guangzhou Blood Center from July to December 2014.
Age group	Number of positives	Number of negatives	Number of samples	Positive rate (%)
18~20	27	981	1008	2.67857
21~30	57	1424	1481	3.84875
31~40	28	828	856	3.27103
41~50	15	522	537	2.7933
51~60	4	114	118	3.38983
Total	131	3869	4000	3.275
China's 6th Census Data (2010)-Guangzhou
Age group	MiddleAge	Population
0	0	98010
1~4	2.5	408809
5~9	7	431741
10~14	12	517792
15~19	17	970448
20~24	22	1862543
25~29	27	1468606
30~34	32	1219507
35~39	37	1280423
40~44	42	1098042
45~49	47	903638
50~54	52	636571
55~59	57	568635
60~64	62	389653
65~69	67	257809
70~74	72	233087
75~79	77	183531
80~84	82	107027
85~89	87	47154
90~94	92	14663
95~99	97	3864
>100	102	395
Total		12701948

## Sheet: 7.Jing Q et al.
7. Jing Q, Li Y, Liu J, Jiang L, Chen Z, Su W, Birkhead GS, Lu J, Yang Z. Dengue Underestimation in Guangzhou, China: Evidence of Seroprevalence in Communities With No Reported Cases Before a Large Outbreak in 2014. Open Forum Infect Dis. 2019 Jun 3;6(7):ofz256. doi: 10.1093/ofid/ofz256. PMID: 31304186; PMCID: PMC6612883.
Survey year：2015
Survey region：Guangzhou city, Guangdong Province
Sample population：A cross-sectional serosurvey was conducted in communities where there was no dengue case reported until 2014. Eligible participants were subjects aged 1-84 years-old in the general population, who had lived in the selected communities for more than 1 year.
Age group	Number of positives	Number of negatives	Number of samples	Positive rate (%)
0~14	10	249	259	3.861
15~29	6	125	131	4.58015
30~44	13	136	149	8.72483
45~59	13	167	180	7.22222
60~	14	117	131	10.687
Total	56	794	850	6.58824
China's 6th Census Data (2010)-Guangzhou
Age group	MiddleAge	Population
0	0	98010
1~4	2.5	408809
5~9	7	431741
10~14	12	517792
15~19	17	970448
20~24	22	1862543
25~29	27	1468606
30~34	32	1219507
35~39	37	1280423
40~44	42	1098042
45~49	47	903638
50~54	52	636571
55~59	57	568635
60~64	62	389653
65~69	67	257809
70~74	72	233087
75~79	77	183531
80~84	82	107027
85~89	87	47154
90~94	92	14663
95~99	97	3864
>100	102	395
Total		12701948

## Sheet: 8.Tian X et al.
8. Tian X, Ai C, Li C, Wen Y, Liu Y, Xia H. [Epidemiological surveillance of dengue fever in Beihai City, Guangxi]. Journal of Military Medical Sciences. 1985(04):387-392.
Survey year：1980
Survey region：Beihai City, Guangxi Zhuang Autonomous Region
Sample population：There are 233 local residents and 202 Vietnamese returned overseas Chinese in Beihai City.
Age group	Number of positives	Number of negatives	Number of samples	Positive rate (%)
0~4	0	40	40	0
5~9	3	47	50	6
10~14	19	96	115	16.5217
15~19	9	54	63	14.2857
20~29	19	34	53	35.8491
30~39	27	28	55	49.0909
40~	39	20	59	66.1017
Total	116	319	435	26.6667
China's 6th Census Data (2010)-Beihai
Age group	MiddleAge	Population
0	0	21681
1~4	2.5	87837
5~9	7	102020
10~14	12	99286
15~19	17	133047
20~24	22	140771
25~29	27	121016
30~34	32	113108
35~39	37	121485
40~44	42	125826
45~49	47	117759
50~54	52	83843
55~59	57	75880
60~64	62	55036
65~69	67	42720
70~74	72	37724
75~79	77	28973
80~84	82	18402
>85	87	12837
Total		1539251

## Sheet: 9.Zhou K et al.
9. Zhou K, Chen M, Tan Y, Mo Y, Bi Y. [Serological surveillance of healthy population in Guangxi dengue surveillance sites]. Journal of Applied Preventive Medicine. 2013,19(04):236-237. DOI: 10.3969/j.issn.1673-758X.2013.04.018.
Survey year：2010-2012
Survey region：Fangchenggang City, Qinzhou City and Hepu County, Guangxi Zhuang Autonomous Region
Sample population：A total of 300 sera (100 sera each) from normal population were randomly collected from three national dengue surveillance sites in Fangchenggang City, Qinzhou City and Hepu County. The blood collection time was before (April) and after (November) the epidemic season from 2010 to 2012. A total of 1800 sera samples were collected in 3 years.
Age group	Number of positives	Number of negatives	Number of samples	Positive rate (%)
0~9	0	110	110	0
10~19	0	156	156	0
20~29	8	391	399	2.00501
30~39	13	316	329	3.95137
40~49	6	285	291	2.06186
50~59	5	239	244	2.04918
60~69	4	141	145	2.75862
70~79	1	125	126	0.793651
Total	37	1763	1800	2.05556
China's 6th Census Data (2010)-Fangchenggang City, Qinzhou City and Hepu County
Age group	MiddleAge	Population
0	0	89826
1~4	2.5	350267
5~9	7	410609
10~14	12	408305
15~19	17	382805
20~24	22	391368
25~29	27	369733
30~34	32	332288
35~39	37	338975
40~44	42	350114
45~49	47	324759
50~54	52	236842
55~59	57	232518
60~64	62	167388
65~69	67	135533
70~74	72	116450
75~79	77	89493
80~84	82	53507
>85	87	37075
Total		4817855

[truncated: 14 more sheets: 10.Sun J et al., 11.Cen D et al., 12.Gao L et al., 13.Gao R et al., 14.Tian H et al., 15.Jiang W et al., 16.Jin Y et al., 17.Lu Y et al., 18.Pu L et al., 19.Li L et al., 20. Lee YH et al., 21.Tsai JJ et al., 22. Pan YH et al., 23.Lee P et al.]
